# Supplementary material for: Selective Laser Trabeculoplasty in the Treatment of Ocular Hypertension and Open-Angle Glaucoma: Clinical Review
Source: J Clin Med. 2021 Jul 27;10(15):3307. doi: 10.3390/jcm10153307 (PMC8347751; doi:10.3390/jcm10153307)
Supplement: Supplementary file 1 [file jcm-10-03307-s001.zip]

Archive with 1 entries (1 files):
- jcm-1277395-supplementary.pdf
